# Supplementary material for: A density-based enrichment measure for assessing colocalization in single-molecule localization microscopy data
Source: Nat Commun. 2022 Jul 28;13:4388. doi: 10.1038/s41467-022-32064-y (PMC9334352; doi:10.1038/s41467-022-32064-y)
Supplement: Supplementary file 4 — Source Data [file 41467_2022_32064_MOESM4_ESM.xlsx]

## Sheet: Figure 3d
	Relative enrichment
	Size (log10 nm)	0	0.2	0.4	0.6	0.8	1	1.2	1.4	1.6	1.8	2	2.2	2.4	2.6	2.8	3	3.2	3.4	3.6	3.8	4
	Sample 1	0	5.92848	5.59612	5.56046	4.99914	3.90228	2.82974	2.04522	1.53614	1.10035	0.696228	0.408342	0.220103	0.101488	0.0155395	0.00190398	0.000138605	2.7487e-08	5.30531e-07	0	0
	Sample 2	14.8375	13.798	17.6275	9.59303	6.29332	4.33226	3.43699	3.05684	2.14124	1.54797	1.21177	0.882443	0.445143	0.261701	0.126366	0.0111502	0.000175742	1.53942e-07	0	0	0
	Sample 3	13.0928	17.2624	13.394	10.6173	6.93216	5.12061	4.00299	3.214	2.31962	1.44858	0.840136	0.42128	0.195235	0.099873	0.0355172	0.00550128	2.36228e-05	0	0	0	0
	Sample 4	59.7344	14.7399	14.5283	10.6111	7.47909	6.05847	4.3346	3.60048	2.91666	2.56616	1.80208	0.811716	0.330498	0.208418	0.0897815	0.00622909	0.00133069	4.05072e-06	0	0	2450.03
	Sample 5	21.7901	10.5574	8.71837	6.96017	6.53554	4.6207	3.86448	3.17443	2.41908	1.73281	1.05837	0.622672	0.383795	0.278063	0.0952954	0.0187246	0.00151562	5.22799e-06	1.18014e-05	0	0
	Sample 6	22.2456	10.6179	13.8948	10.3483	6.45625	3.94678	2.70327	2.10489	1.61874	1.21977	0.862359	0.498203	0.257397	0.120768	0.0424493	0.00273237	0.000318608	2.2496e-06	2.6748e-08	0	0
	Sample 7	9.98785	23.1818	13.9926	9.4591	5.47345	3.44879	2.26804	1.70929	1.40911	1.22239	0.961126	0.759896	0.586825	0.301571	0.0647303	0.00218203	1.74313e-05	3.26689e-05	0	0	0
	Sample 8	16.6521	19.598	13.653	12.336	8.08731	5.8276	5.66114	4.10575	2.45214	1.62078	1.17874	0.744682	0.420243	0.245701	0.111892	0.0188245	0.000995587	0	4.25791e-05	0	0
	Normalized Munc18-1 density
	Size (log10 nm)	0	0.2	0.4	0.6	0.8	1	1.2	1.4	1.6	1.8	2	2.2	2.4	2.6	2.8	3	3.2	3.4	3.6	3.8	4
	Sample 1	0.00087644	0.00477879	0.0182006	0.054026	0.12062	0.195772	0.222191	0.17666	0.103602	0.0524171	0.0272416	0.0159298	0.00633126	0.0011333	0.000132666	4.37514e-05	1.97587e-05	8.46802e-06	4.23401e-06	1.41134e-06	9.87936e-06
	Sample 2	0.00402299	0.0146612	0.0445337	0.0930904	0.151317	0.192214	0.186784	0.128159	0.0739995	0.0447297	0.0273153	0.0188305	0.0127009	0.00599791	0.00130784	0.0001814	4.38871e-05	2.92581e-05	2.92581e-06	8.77742e-06	7.02194e-05
	Sample 3	0.00410334	0.0134133	0.0415394	0.0948209	0.163011	0.210539	0.191339	0.123859	0.0685382	0.0365394	0.022534	0.0167645	0.0101396	0.00235288	0.000309816	7.22904e-05	2.06544e-05	1.03272e-05	6.8848e-06	5.1636e-06	8.08964e-05
	Sample 4	0.00177864	0.00844319	0.0301976	0.075153	0.134316	0.188265	0.192393	0.141252	0.0852391	0.0501448	0.032662	0.0292297	0.0221723	0.007236	0.00120005	0.000207151	6.07167e-05	2.5001e-05	0	0	2.5001e-05
	Sample 5	0.00180997	0.0081031	0.0276424	0.0677319	0.127717	0.183339	0.199631	0.156025	0.0925814	0.052542	0.0344869	0.0265982	0.0160614	0.0048535	0.000648805	0.000125306	5.29068e-05	1.9492e-05	5.56914e-06	0	2.50611e-05
	Sample 6	0.00115008	0.00570313	0.0230506	0.0635619	0.12723	0.194768	0.215295	0.167308	0.0974548	0.0505158	0.0270768	0.0165403	0.00807085	0.00188641	0.00027021	6.92414e-05	3.37763e-05	1.01329e-05	1.68882e-06	0	3.37763e-06
	Sample 7	0.00198563	0.00901348	0.0325285	0.0800251	0.136154	0.180465	0.189798	0.150182	0.0957102	0.0555678	0.0327813	0.0199643	0.0115461	0.00361964	0.000505601	8.04365e-05	2.528e-05	1.14909e-05	2.29818e-06	2.29818e-06	3.21746e-05
	Sample 8	0.00341223	0.0124187	0.037214	0.0842341	0.143883	0.182681	0.178313	0.131054	0.0841014	0.0549324	0.0368126	0.0276216	0.0166727	0.00545503	0.000919424	0.000135971	6.47482e-05	2.58993e-05	3.23741e-06	6.47482e-06	3.88489e-05

## Sheet: Figure 3e
	Relative enrichment
	Size (log10 nm)	0	0.2	0.4	0.6	0.8	1	1.2	1.4	1.6	1.8	2	2.2	2.4	2.6	2.8	3	3.2	3.4	3.6	3.8	4
	Sample 1	41.055	10.9365	15.1054	10.9102	6.58509	4.69089	3.96868	3.14531	2.22023	1.51358	1.03111	0.622418	0.360024	0.206544	0.15411	0.00801588	0.000337091	3.18393e-05	0.000108449	0	0
	Sample 2	0	21.3962	23.5108	21.7976	15.3446	13.0727	7.57805	4.21699	3.57173	2.87862	2.02077	1.28516	0.713919	0.396155	0.300132	0.228174	0.103309	0.0018892	0.00144819	0	0
	Sample 3	5.12298	12.6173	26.262	23.2145	14.3684	8.8859	6.61354	4.79845	3.32591	2.15178	1.37904	0.773439	0.332853	0.242103	0.142934	0.0795855	0.0147378	0.000366969	0	0	0
	Sample 4	120.755	22.6133	18.1386	13.0477	9.01552	8.70149	6.77725	4.56109	3.43262	2.55452	1.8124	1.14676	0.644964	0.226684	0.126972	0.053903	0.0140512	5.60724e-05	1.27037e-05	0	0
	Sample 5	22.5279	5.42476	7.80111	6.43292	4.6889	4.38104	4.39135	4.04947	3.2087	2.45337	1.48416	0.785264	0.370507	0.233124	0.209245	0.103537	0.00483892	3.04701e-06	0	0	0
	Sample 6	39.3705	31.5677	25.9329	17.3386	9.49891	5.99438	4.16891	2.97666	2.05645	1.38008	0.851325	0.493485	0.2232	0.106931	0.0556533	0.00293513	0.000148216	6.85817e-07	2.03248e-06	0	0
	Sample 7	16.4091	21.126	26.5682	18.5589	11.3928	9.02631	5.41131	3.72448	2.24676	1.54881	1.08184	0.752849	0.531274	0.311766	0.255097	0.032726	0.00474609	2.19575e-05	0	0	0
	Sample 8	99.9383	37.6471	31.9144	16.8167	10.0188	6.89778	4.13076	2.8544	1.8696	1.15778	0.768636	0.487679	0.34917	0.307825	0.32164	0.190258	0.000840528	0	0	0	0
	Normalized Stx1 density
	Size (log10 nm)	0	0.2	0.4	0.6	0.8	1	1.2	1.4	1.6	1.8	2	2.2	2.4	2.6	2.8	3	3.2	3.4	3.6	3.8	4
	Sample 1	0.000225505	0.00117844	0.00675423	0.023056	0.0555505	0.108173	0.16631	0.196822	0.176825	0.126483	0.0754967	0.0398634	0.0178476	0.00450645	0.000683788	0.000145487	4.72832e-05	2.54602e-05	7.27434e-06	0	0
	Sample 2	0.000835577	0.0041381	0.0137406	0.0279719	0.0496041	0.0870592	0.127618	0.141332	0.132591	0.127538	0.114328	0.0850432	0.052018	0.0259559	0.00810377	0.00160484	0.000437683	1.32631e-05	5.30525e-05	0	1.32631e-05
	Sample 3	0.00394707	0.00736938	0.0123032	0.0278291	0.0633641	0.113176	0.164128	0.181765	0.155932	0.117134	0.0733402	0.0418207	0.0236881	0.0109001	0.00268081	0.000382158	0.000119781	5.13347e-05	5.70386e-06	0	6.27424e-05
	Sample 4	0.000814897	0.00502647	0.0201744	0.0466319	0.0647119	0.0950154	0.143681	0.179818	0.163231	0.112821	0.0731351	0.0445908	0.0287727	0.015544	0.00497315	0.000784433	0.000243707	2.28476e-05	7.61586e-06	0	0
	Sample 5	0.00151908	0.0079726	0.0292702	0.0673083	0.104638	0.136803	0.150179	0.15413	0.135198	0.0929134	0.0549059	0.0320076	0.019172	0.0104194	0.00291581	0.000463879	0.000117244	4.07805e-05	0	0	2.54878e-05
	Sample 6	0.000492711	0.00345767	0.0141321	0.031919	0.0589514	0.107431	0.165073	0.192882	0.181538	0.130113	0.068936	0.0300467	0.0110947	0.00319393	0.000570965	9.27456e-05	3.76779e-05	2.8983e-05	5.7966e-06	0	2.8983e-06
	Sample 7	0.000446494	0.00245854	0.0100263	0.0280387	0.053551	0.0818893	0.107972	0.138831	0.170109	0.174393	0.128856	0.0668159	0.0278409	0.0072852	0.00111341	0.000209118	0.000135644	2.26073e-05	0	0	5.65182e-06
	Sample 8	0.000277281	0.00241631	0.0139829	0.0679508	0.18515	0.169308	0.101491	0.107738	0.119655	0.110242	0.0764956	0.0324221	0.00927477	0.00264266	0.000693203	0.00018674	5.94174e-05	8.4882e-06	2.8294e-06	0	2.8294e-06

## Sheet: Figure 3h
	Untreated
	Size (log10 nm)	0	0.2	0.4	0.6	0.8	1	1.2	1.4	1.6	1.8	2	2.2	2.4	2.6	2.8	3	3.2	3.4	3.6	3.8	4
	Sample 1	41.055	10.9365	15.1054	10.9102	6.58509	4.69089	3.96868	3.14531	2.22023	1.51358	1.03111	0.622418	0.360024	0.206544	0.15411	0.00801588	0.000337091	3.18393e-05	0.000108449	0	0
	Sample 2	0	21.3962	23.5108	21.7976	15.3446	13.0727	7.57805	4.21699	3.57173	2.87862	2.02077	1.28516	0.713919	0.396155	0.300132	0.228174	0.103309	0.0018892	0.00144819	0	0
	Sample 3	5.12298	12.6173	26.262	23.2145	14.3684	8.8859	6.61354	4.79845	3.32591	2.15178	1.37904	0.773439	0.332853	0.242103	0.142934	0.0795855	0.0147378	0.000366969	0	0	0
	Sample 4	120.755	22.6133	18.1386	13.0477	9.01552	8.70149	6.77725	4.56109	3.43262	2.55452	1.8124	1.14676	0.644964	0.226684	0.126972	0.053903	0.0140512	5.60724e-05	1.27037e-05	0	0
	Sample 5	22.5279	5.42476	7.80111	6.43292	4.6889	4.38104	4.39135	4.04947	3.2087	2.45337	1.48416	0.785264	0.370507	0.233124	0.209245	0.103537	0.00483892	3.04701e-06	0	0	0
	Sample 6	39.3705	31.5677	25.9329	17.3386	9.49891	5.99438	4.16891	2.97666	2.05645	1.38008	0.851325	0.493485	0.2232	0.106931	0.0556533	0.00293513	0.000148216	6.85817e-07	2.03248e-06	0	0
	Sample 7	16.4091	21.126	26.5682	18.5589	11.3928	9.02631	5.41131	3.72448	2.24676	1.54881	1.08184	0.752849	0.531274	0.311766	0.255097	0.032726	0.00474609	2.19575e-05	0	0	0
	Sample 8	99.9383	37.6471	31.9144	16.8167	10.0188	6.89778	4.13076	2.8544	1.8696	1.15778	0.768636	0.487679	0.34917	0.307825	0.32164	0.190258	0.000840528	0	0	0	0
	NMDA
	Size (log10 nm)	0	0.2	0.4	0.6	0.8	1	1.2	1.4	1.6	1.8	2	2.2	2.4	2.6	2.8	3	3.2	3.4	3.6	3.8	4
	Sample 1	0	11.8383	13.1032	12.9882	15.5364	14.8107	10.1541	7.61665	5.57986	3.5237	2.4131	1.26413	0.605163	0.21702	0.11468	0.0713078	0.0747213	0.000494886	0.000127274	3.94629e-07	0
	Sample 2	6.23589	9.0163	17.7217	23.463	13.5009	7.37462	5.4421	3.95609	2.98449	2.04809	1.35149	0.717935	0.287576	0.116869	0.0706397	0.0211507	0.0123575	7.15689e-05	0.000126804	0	0
	Sample 3	0	5.08527	9.18049	9.56522	6.84074	5.59511	4.24114	2.94354	2.09763	1.45387	0.94195	0.545173	0.273757	0.0621242	0.0251423	0.0227495	0.00419186	0.00462157	1.02125e-05	0	0
	Sample 4	23.4671	18.9688	11.0447	9.4763	7.00764	5.63147	4.67045	3.65813	2.54039	1.50932	0.854929	0.474016	0.270483	0.183103	0.168572	0.045674	0.0105809	0.000426916	0	0	0
	Sample 5	18.9951	10.7474	9.18066	9.24462	10.3819	9.94239	8.11472	5.88761	3.87033	2.38913	1.18606	0.417643	0.124583	0.065396	0.0340136	0.0303624	0.0108251	0.000906057	4.26299e-07	0	0
	Sample 6	5.29199	2.93219	6.54142	8.45214	8.0156	6.45987	4.87332	3.38119	2.08047	1.10539	0.467326	0.145725	0.0546294	0.0209631	0.013276	0.0054753	0.00179247	0.000222607	0.000312383	0	0
	TTX
	Size (log10 nm)	0	0.2	0.4	0.6	0.8	1	1.2	1.4	1.6	1.8	2	2.2	2.4	2.6	2.8	3	3.2	3.4	3.6	3.8	4
	Sample 1	40.3938	45.7668	34.1465	28.4714	16.2161	9.47602	5.61461	3.39725	3.12224	2.53365	1.64869	1.09412	0.671063	0.403003	0.205129	0.129721	0.0490778	0.00236122	3.97186e-05	0	0
	Sample 2	7.94834	16.4299	17.0292	10.5113	7.39534	4.59045	3.19673	2.46959	1.87682	1.40686	0.958375	0.654306	0.401255	0.212678	0.148735	0.0687456	0.00140215	0.000111594	6.35508e-07	0	0
	Sample 3	14.6933	13.0045	17.613	16.5589	10.8961	6.80972	4.08174	2.79326	2.07062	1.56718	1.01463	0.607457	0.318456	0.169999	0.118245	0.0505922	0.0143403	3.422e-05	3.53069e-07	0	0
	Sample 4	50.766	48.5391	45.7424	26.6354	14.3082	7.3718	5.01845	3.83746	2.86933	2.21572	1.46479	0.835938	0.473521	0.275399	0.183947	0.10191	0.0201782	0.000156019	1.4105e-06	0	0
	Sample 5	0	86.133	98.4688	63.6058	29.1396	11.3056	6.29281	3.9961	2.75456	1.79987	1.03233	0.627757	0.426169	0.339339	0.201131	0.0956886	0.00290847	0.00038556	0	0	0
	Sample 6	219.869	177.144	149.697	76.5463	21.0513	10.3164	6.30247	4.11819	2.74797	1.75967	1.06924	0.715219	0.386571	0.266035	0.161426	0.14425	0.0313694	0.00206308	1.94116e-06	0	0
	Sample 7	4.9622	25.5715	25.9431	25.9007	16.7664	9.35426	5.82669	3.73652	2.68065	1.95551	1.29749	0.657462	0.2046	0.0893708	0.0770486	0.000686881	2.91033e-05	1.2709e-05	0	0	0
	Sample 8	135.95	33.7111	57.3964	47.7104	33.1299	16.5037	8.95974	6.02129	5.12494	4.37523	3.02703	1.64105	0.553597	0.211615	0.146183	0.096507	0.0156976	4.02712e-05	5.81941e-07	0	0

## Sheet: Figure 3j
	Control	Spearman coefficient		Mander’s coefficient				NMDA	Spearman coefficient		Mander’s coefficient				TTX	Spearman coefficient		Mander’s coefficient
		Stx1	Munc18-1	Stx1	Munc18-1				Stx1	Munc18-1	Stx1	Munc18-1				Stx1	Munc18-1	Stx1	Munc18-1
	Sample 1	0.502975	0.136852	0.465135	0.271256			Sample 1	0.500371	0.458921	0.785693	0.81056			Sample 1	0.414319	0.227518	0.460407	0.324123
	Sample 2	0.280657	0.152771	0.262695	0.323952			Sample 2	0.228625	0.353607	0.348481	0.61667			Sample 2	0.385474	0.184683	0.379713	0.414237
	Sample 3	0.37355	0.222901	0.489058	0.398132			Sample 3	0.397517	0.261087	0.635683	0.409975			Sample 3	0.169926	0.196314	0.347094	0.405586
	Sample 4	0.0747321	0.193807	0.371927	0.350857			Sample 4	0.272582	0.250203	0.307681	0.519309			Sample 4	0.411433	0.16862	0.463022	0.303445
	Sample 5	0.270288	0.170818	0.388546	0.32441			Sample 5	0.377777	0.222635	0.409885	0.448768			Sample 5	0.232252	0.178279	0.401528	0.363938
	Sample 6	0.461336	0.183296	0.802175	0.32869			Sample 6	0.341591	0.158015	0.362795	0.47719			Sample 6	0.418421	0.353474	0.619516	0.494866
	Sample 7	0.313303	0.0531941	0.497517	0.201596										Sample 7	0.246776	0.189471	0.304913	0.366064
	Sample 8	0.381585	0.230196	0.552789	0.345321										Sample 8	0.365882	0.224765	0.496387	0.260872

## Sheet: Figure 5c
	DAT z-depth
	Depth in nm	-1000	-980	-960	-940	-920	-900	-880	-860	-840	-820	-800	-780	-760	-740	-720	-700	-680	-660	-640	-620	-600	-580	-560	-540	-520	-500	-480	-460	-440	-420	-400	-380	-360	-340	-320	-300	-280	-260	-240	-220	-200	-180	-160	-140	-120	-100	-80	-60
	Sample 1	0	0	0	0	0	0	0	0	0	0	0	0	0	0	0	0	1.89043e-06	1.89043e-06	0	0	5.67129e-06	0	3.78086e-06	1.13426e-05	5.67129e-06	1.13426e-05	1.51234e-05	2.26852e-05	3.40278e-05	2.6466e-05	6.23842e-05	0.000103974	0.000119097	0.000198495	0.00017392	0.000200386	0.000238194	0.000228742	0.000234413	0.000240085	0.000345949	0.000378086	0.000546334	0.00087905	0.00143862	0.00215698	0.00289614	0.00364097
	Sample 2	0	0	0	0	0	0	0	0	0	0	0	0	0	0	0	0	0	0	0	0	0	2.74168e-06	2.74168e-06	2.74168e-06	2.74168e-06	1.37084e-06	1.37084e-05	6.8542e-06	1.23376e-05	2.46751e-05	2.87876e-05	4.52377e-05	7.26545e-05	5.89461e-05	8.36212e-05	0.000134342	0.000145309	0.000120634	0.000171355	0.000176838	0.000227559	0.000274168	0.000368756	0.000649778	0.00104595	0.00179169	0.00291578	0.0046869
	Sample 3	0	0	0	0	0	0	0	0	0	0	0	0	0	6.01106e-07	0	0	0	6.01106e-07	1.80332e-06	0	1.20221e-06	1.80332e-06	1.80332e-06	6.01106e-06	3.00553e-06	2.40442e-06	4.20774e-06	6.61217e-06	9.6177e-06	1.86343e-05	3.00553e-05	5.77062e-05	8.89637e-05	0.000141861	0.000178528	0.000176124	0.000207382	0.000188747	0.000195359	0.000213994	0.000235032	0.000283722	0.000390719	0.000564439	0.000899856	0.00172638	0.0029887	0.00419332
	Sample 4	0	0	0	0	0	0	0	0	0	0	0	0	0	0	0	0	1.59841e-06	0	0	0	0	6.39366e-06	3.19683e-06	3.19683e-06	6.39366e-06	1.27873e-05	1.43857e-05	1.9181e-05	1.75826e-05	4.6354e-05	7.99207e-05	9.59049e-05	0.000110291	0.000105495	7.51255e-05	0.000107094	0.000132668	0.000143857	0.000147054	0.000147054	0.000163038	0.000209392	0.000258943	0.000335667	0.000581823	0.00115406	0.00234168	0.00427096
	Sample 5	0	0	0	0	0	0	0	0	0	0	0	0	0	0	0	0	0	0	0	0	0	0	0	0	0	0	4.44603e-06	0	0	4.44603e-06	8.89205e-06	2.22301e-05	2.66762e-05	5.77983e-05	4.89063e-05	2.22301e-05	4.00142e-05	2.22301e-05	4.89063e-05	6.22444e-05	4.44603e-05	7.11364e-05	9.33665e-05	7.55824e-05	0.000200071	0.00034679	0.000969234	0.00226303
	Sample 6	0	0	0	0	0	0	0	0	0	0	0	0	0	1.48082e-06	0	2.96165e-06	4.44247e-06	1.48082e-06	4.44247e-06	5.92329e-06	4.44247e-06	1.03658e-05	1.92507e-05	1.77699e-05	2.36932e-05	4.59055e-05	5.47905e-05	4.73863e-05	4.59055e-05	7.70028e-05	8.73686e-05	0.000109581	0.000148082	0.000222124	0.000226566	0.000294684	0.000275433	0.000253221	0.000256182	0.000278395	0.000239893	0.000279876	0.000308011	0.000433881	0.000530135	0.00068414	0.000907745	0.0014749
	Sample 7	0	0	0	0	0	0	0	0	0	0	0	0	0	0	0	0	5.04015e-06	0	0	1.68005e-06	8.40026e-06	5.04015e-06	6.7202e-06	1.17604e-05	1.34404e-05	2.35207e-05	2.35207e-05	2.35207e-05	4.36813e-05	6.04818e-05	0.000105843	0.000127684	0.000206646	0.000278888	0.000275528	0.000228487	0.000265448	0.000295689	0.000267128	0.000277208	0.000347771	0.000522496	0.000769463	0.00108699	0.00191694	0.00306609	0.00396996	0.00429925
	EEA1 z-depth
	Depth in nm	-1000	-980	-960	-940	-920	-900	-880	-860	-840	-820	-800	-780	-760	-740	-720	-700	-680	-660	-640	-620	-600	-580	-560	-540	-520	-500	-480	-460	-440	-420	-400	-380	-360	-340	-320	-300	-280	-260	-240	-220	-200	-180	-160	-140	-120	-100	-80	-60
	Sample 1	0	0	0	0	0	0	0	0	0	0	0	0	0	0	3.66543e-05	3.90191e-05	4.25663e-05	3.78367e-05	6.03022e-05	0.000141888	0.000283775	0.000237662	0.000178542	0.000153712	0.000170265	0.000190366	0.000232932	0.000237662	0.000342895	0.000397285	0.000481235	0.000603022	0.000718897	0.000705891	0.00074491	0.000763828	0.000905716	0.00104879	0.00137631	0.00163762	0.00218743	0.00283657	0.00326223	0.00373401	0.00404616	0.00389836	0.00317237	0.00240263
	Sample 2	0	0	0	0	0	0	0	0	0	0	0	0	0	0	0	6.08051e-06	1.01342e-05	1.2161e-05	1.41878e-05	2.02684e-05	3.85099e-05	3.04025e-05	4.66172e-05	9.32344e-05	0.00012161	0.000170254	0.000164174	0.000227006	0.000259435	0.000318213	0.000332401	0.000431716	0.000407394	0.000488467	0.000470226	0.000547246	0.000758036	0.000912076	0.00122826	0.00182821	0.00255989	0.00340711	0.0043881	0.00486035	0.00487859	0.00438404	0.00360574	0.00329969
	Sample 3	0	0	0	0	0	0	0	0	0	0	4.68497e-06	3.34641e-06	2.67713e-06	2.67713e-06	8.03138e-06	1.6732e-05	2.67713e-05	2.67713e-05	3.94876e-05	6.35817e-05	0.000113778	0.000135195	0.000184052	0.000194761	0.000154604	0.000151258	0.000161966	0.000184052	0.000208816	0.000248303	0.000281767	0.000329956	0.000380821	0.000404915	0.000441056	0.000458458	0.000485229	0.000632471	0.000760973	0.00121274	0.00169931	0.00252988	0.00356459	0.00420777	0.00420175	0.00370916	0.00329086	0.00298968
	Sample 4	0	0	0	0	0	0	0	0	0	0	0	0	0	0	0	2.86779e-06	5.73559e-06	1.72068e-05	2.00746e-05	8.60338e-06	1.14712e-05	2.58102e-05	1.72068e-05	5.44881e-05	4.30169e-05	4.30169e-05	9.7505e-05	7.74305e-05	0.000154861	0.000192142	0.000206481	0.000240895	0.000266705	0.000349871	0.000295383	0.000355607	0.000427301	0.000539145	0.000679667	0.000868942	0.00131345	0.00186693	0.00249211	0.00312303	0.00387439	0.0043103	0.00442214	0.00468884
	Sample 5	0	0	0	0	0	0	0	0	0	0	0	4.45752e-06	0	4.45752e-06	4.45752e-06	8.91504e-06	1.78301e-05	4.45752e-06	1.33726e-05	4.90327e-05	3.56602e-05	3.12026e-05	5.79478e-05	5.79478e-05	7.57778e-05	7.13203e-05	9.36079e-05	9.80654e-05	0.000138183	0.000120353	0.000196131	0.000289739	0.000383347	0.000356602	0.000334314	0.000271909	0.000329856	0.000361059	0.000387804	0.00048587	0.000624053	0.00126148	0.00217081	0.00347241	0.00475617	0.00618258	0.00657038	0.00566105
	Sample 6	0	0	0	0	0	0	0	0	0	0	0	8.70474e-06	2.61142e-05	8.70474e-06	8.70474e-06	8.70474e-06	3.48189e-05	4.35237e-05	2.61142e-05	3.48189e-05	5.22284e-05	2.61142e-05	2.61142e-05	8.70474e-06	1.74095e-05	8.70474e-06	2.61142e-05	2.61142e-05	2.61142e-05	0	8.70474e-05	3.48189e-05	6.96379e-05	0.000113162	0.000156685	0.000104457	0.000113162	0.000139276	0.000200209	0.000261142	0.000339485	0.000591922	0.000861769	0.00154074	0.00252437	0.00480501	0.00627611	0.00750348
	Sample 7	0	0	0	0	0	0	0	0	0	0	0	3.43077e-06	3.43077e-06	6.86153e-06	1.37231e-05	1.02923e-05	4.11692e-05	6.17538e-05	7.20461e-05	0.000123508	0.000116646	0.000181831	0.000192123	0.000174969	0.000171538	0.000274461	0.000301908	0.000346507	0.000367092	0.000363661	0.000480307	0.000524907	0.000476877	0.000596953	0.000514615	0.000723892	0.000830246	0.00111157	0.00186977	0.00302594	0.0044051	0.00510155	0.00475847	0.00392137	0.00286812	0.00257651	0.00229861	0.00224372
	NET z-depth
	Depth in nm	-1000	-980	-960	-940	-920	-900	-880	-860	-840	-820	-800	-780	-760	-740	-720	-700	-680	-660	-640	-620	-600	-580	-560	-540	-520	-500	-480	-460	-440	-420	-400	-380	-360	-340	-320	-300	-280	-260	-240	-220	-200	-180	-160	-140	-120	-100	-80	-60
	Sample 1	0	6.79246e-07	0	6.79246e-07	2.03774e-06	2.71699e-06	3.39623e-06	2.71699e-06	6.11322e-06	9.50945e-06	1.08679e-05	1.69812e-05	3.05661e-05	3.05661e-05	3.39623e-05	5.36605e-05	7.06416e-05	7.74341e-05	0.000102566	0.000112076	0.000128378	0.000163019	0.000158944	0.000228906	0.000239774	0.000238415	0.000275095	0.000331472	0.000399397	0.000500605	0.000645963	0.000787246	0.00114861	0.00145427	0.00182038	0.00200514	0.0020228	0.00200853	0.00194876	0.00201261	0.0021077	0.00208664	0.00196574	0.00186521	0.00166551	0.00142166	0.00132317	0.00139721
	Sample 2	0	0	0	0	0	0	0	0	0	8.10714e-07	0	1.62143e-06	2.43214e-06	8.10714e-07	5.675e-06	8.91786e-06	1.05393e-05	2.35107e-05	3.16179e-05	3.9725e-05	6.32357e-05	7.45857e-05	0.000115121	0.00012485	0.000115932	0.000121607	0.000153225	0.00019295	0.000227811	0.000291046	0.000338068	0.00037455	0.000394007	0.00046535	0.000521289	0.000568311	0.000671272	0.000821254	0.0010442	0.00130606	0.00172844	0.00201706	0.00221082	0.00218001	0.00221811	0.00219541	0.00224244	0.00278399
	Sample 3	0	0	0	0	0	0	0	0	0	0	7.75813e-07	0	7.75813e-07	7.75813e-07	2.71535e-06	2.32744e-06	5.43069e-06	1.93953e-06	3.49116e-06	7.37023e-06	8.14604e-06	1.28009e-05	1.51284e-05	1.668e-05	2.13349e-05	3.41358e-05	4.30576e-05	6.43925e-05	8.37878e-05	0.000123354	0.000144689	0.000171067	0.000197057	0.0002149	0.00022421	0.00023158	0.000247484	0.000321187	0.000397604	0.000546173	0.000690474	0.000894901	0.001052	0.00121066	0.00134604	0.00151478	0.00188057	0.00271573
	Sample 4	0	0	0	0	0	0	0	0	0	0	0	0	0	0	0	0	0	0	0	0	0	0	2.95382e-05	3.99313e-05	6.12645e-05	6.23585e-05	9.08027e-05	0.000125811	0.000171212	0.00021005	0.000261468	0.000332031	0.000358835	0.000400407	0.000456748	0.000508714	0.000504338	0.000596781	0.000683208	0.000788233	0.000927719	0.00118208	0.00137954	0.00171158	0.00192272	0.00224053	0.00256107	0.00300086
	Sample 5	0	0	0	0	0	0	0	0	0	0	0	0	6.86204e-06	5.80634e-06	1.10848e-05	1.53076e-05	2.32254e-05	2.90317e-05	3.00874e-05	3.8533e-05	5.5952e-05	7.54825e-05	0.000116655	0.000129323	0.000175774	0.000229087	0.000244394	0.000267092	0.000282927	0.000339935	0.00032885	0.000345741	0.000440754	0.000497234	0.000601748	0.000753769	0.000964909	0.00120983	0.0015107	0.00189498	0.00220113	0.0024677	0.00274323	0.00285144	0.00286094	0.00260969	0.00236899	0.0023616
	Sample 6	0	0	0	0	0	0	0	0	0	0	0	0	0	0	0	0	0	0	3.61965e-06	5.42947e-06	6.33438e-06	4.52456e-06	1.35737e-05	2.26228e-05	3.16719e-05	3.80063e-05	4.25309e-05	8.59666e-05	9.41108e-05	0.000130307	0.000135737	0.000183697	0.000183697	0.000233467	0.00026152	0.000335722	0.000387302	0.000497702	0.000645202	0.000794513	0.000912151	0.00111757	0.00139809	0.00150487	0.00170938	0.00187407	0.00216998	0.00263691
	Sample 7	0	0	0	0	0	0	0	0	0	0	0	0	0	0	9.29329e-07	9.29329e-07	9.29329e-07	2.09099e-06	3.94965e-06	4.87898e-06	6.73764e-06	1.16166e-05	1.60309e-05	2.02129e-05	3.06679e-05	3.74055e-05	6.08711e-05	7.38817e-05	9.29329e-05	0.000124995	0.000145208	0.00017634	0.000202826	0.000232332	0.000277405	0.000326892	0.000379863	0.000456301	0.000546678	0.0006575	0.000823618	0.000969523	0.00118513	0.00133754	0.00154919	0.00169788	0.00204778	0.00252801
	Sample 8	0	0	0	0	0	0	0	0	0	0	0	0	0	0	0	0	0	0	0	1.4386e-06	1.4386e-06	2.8772e-06	2.8772e-06	8.6316e-06	7.193e-06	1.15088e-05	2.44562e-05	2.73334e-05	2.58948e-05	5.46668e-05	6.18598e-05	6.4737e-05	6.61756e-05	0.000107895	0.000110772	0.000158246	0.000204281	0.000230176	0.000323685	0.000470422	0.000581195	0.000756704	0.000811371	0.00091495	0.00105449	0.00137242	0.00198239	0.00287576
	EEA1 z-depth
	Depth in nm	-1000	-980	-960	-940	-920	-900	-880	-860	-840	-820	-800	-780	-760	-740	-720	-700	-680	-660	-640	-620	-600	-580	-560	-540	-520	-500	-480	-460	-440	-420	-400	-380	-360	-340	-320	-300	-280	-260	-240	-220	-200	-180	-160	-140	-120	-100	-80	-60
	Sample 1	0	2.46275e-06	1.23138e-06	9.851e-06	1.23138e-05	1.84706e-05	2.09334e-05	6.40315e-05	8.37335e-05	0.000109592	6.28001e-05	6.64943e-05	0.00010713	0.000237655	0.000302918	0.000229036	0.000162542	0.000115749	0.000168698	0.000184706	0.000277059	0.000396503	0.000323852	0.000288142	0.000240118	0.000283216	0.000349711	0.000471617	0.00059106	0.000749908	0.00104667	0.00129294	0.00162295	0.00172516	0.00216476	0.00240364	0.00275582	0.00293683	0.00296885	0.00277921	0.00270779	0.00267824	0.00250462	0.00201699	0.00158847	0.00125723	0.00109962	0.000976481
	Sample 2	0	0	0	0	0	0	0	0	0	4.13805e-06	1.24141e-05	4.13805e-06	1.24141e-05	2.06902e-05	4.13805e-05	5.79326e-05	7.44848e-05	0.000107589	8.68989e-05	0.00014897	0.000124141	8.68989e-05	0.000115865	0.000107589	0.000128279	0.000144832	0.00014897	0.000260697	0.000372424	0.000343458	0.000331044	0.00040139	0.000393114	0.000442771	0.000670363	0.000873128	0.00134073	0.00206902	0.00262766	0.00265249	0.00239593	0.00307043	0.00334768	0.0033063	0.00347182	0.00292974	0.00269387	0.00283042
	Sample 3	0	0	0	0	0	0	0	0	0	0	0	0	4.61084e-06	0	0	4.61084e-06	0	1.84434e-05	1.84434e-05	9.22169e-06	4.61084e-06	2.30542e-05	1.38325e-05	2.76651e-05	2.76651e-05	3.22759e-05	4.14976e-05	4.14976e-05	5.53301e-05	5.9941e-05	7.37735e-05	9.68277e-05	0.00011066	0.000115271	0.00016599	0.000239764	0.000345813	0.00071007	0.00148469	0.00237459	0.00287717	0.00288639	0.00307543	0.00348119	0.00361951	0.00354574	0.00389616	0.0040391
	Sample 4	0	0	0	0	0	0	0	0	0	0	0	0	0	0	0	0	0	0	0	0	0	0	0.000164541	0.000173683	0.000205677	0.000379359	0.000431921	0.000585036	0.000591892	0.000637598	0.000706157	0.000681018	0.000754148	0.000861557	0.00092783	0.0010878	0.00138489	0.00169112	0.00207962	0.00262123	0.0030303	0.00301431	0.00304173	0.00331139	0.00347822	0.00305773	0.00299831	0.00268294
	Sample 5	0	0	0	0	0	0	0	0	0	0	0	0	1.17197e-05	2.73459e-05	2.73459e-05	1.95328e-05	7.81311e-06	2.34393e-05	2.34393e-05	5.07852e-05	4.68787e-05	8.98508e-05	0.000105477	0.000140636	0.000183608	0.000269552	0.000234393	0.000253926	0.000253926	0.000300805	0.000371123	0.000523478	0.000734432	0.00111727	0.0016681	0.00217204	0.00236347	0.00253535	0.00280491	0.00305493	0.00326197	0.00329713	0.00357059	0.00307446	0.00277365	0.0022072	0.00166029	0.00192593
	Sample 6	0	0	0	0	0	0	0	0	0	0	0	0	0	0	0	0	0	0	0.000173104	0.000181869	0.000196477	0.000244683	0.000360085	0.000480601	0.000495209	0.00051712	0.000509086	0.00053538	0.000631793	0.000693876	0.000661739	0.000723092	0.000837764	0.00100649	0.00140236	0.00181723	0.00199909	0.00223793	0.00246363	0.00282444	0.00299389	0.00308373	0.00313632	0.00320571	0.00318745	0.0028259	0.00231536	0.00181138
	Sample 7	0	0	0	0	0	0	0	0	0	0	0	0	0	1.47548e-05	3.80048e-05	5.27596e-05	8.98702e-05	0.000150678	0.000239654	0.000292413	0.000349197	0.000407769	0.000377812	0.000377365	0.000313875	0.000302697	0.000365293	0.000401957	0.000431913	0.000501663	0.000535197	0.000615678	0.000739976	0.000818221	0.000890654	0.00101629	0.00129529	0.00152645	0.00170351	0.00199503	0.00225078	0.00256689	0.00276541	0.00268359	0.00270549	0.00263127	0.00259237	0.00231203
	Sample 8	0	0	0	0	0	0	0	0	0	0	0	0	1.5292e-05	2.7055e-05	2.7055e-05	3.99944e-05	4.2347e-05	5.99915e-05	7.41072e-05	0.000105867	0.000154096	0.00015292	0.000178798	0.000195267	0.000239966	0.0002482	0.000392886	0.000364654	0.00035642	0.000379946	0.000446996	0.000551687	0.000516398	0.000566979	0.000805769	0.00107632	0.00152802	0.00182445	0.00218204	0.00243495	0.0026855	0.00291724	0.0030431	0.00316896	0.00302898	0.00298311	0.00261375	0.00228203
[truncated: 52 more columns]

## Sheet: Figure 5d
	Relative enrichment of DAT
	Size (log10 nm)	0	0.2	0.4	0.6	0.8	1	1.2	1.4	1.6	1.8	2	2.2	2.4	2.6	2.8	3	3.2	3.4	3.6	3.8	4
	Sample 1	0	3.10792	4.0587	2.00215	2.11008	1.85083	1.62175	1.24141	1.25338	1.29345	1.04471	1.00913	0.760575	1.00097	0.886733	0.25386	0.001507	0	0	0	0
	Sample 2	0	0	1.23635	3.36509	2.78881	3.63862	1.94119	1.7896	1.12535	1.00354	0.968318	0.882209	1.00003	0.929787	0.848575	0.590587	0.00322764	0.00351886	1.26519e-05	0	0
	Sample 3	0	7.57291	0.974697	0.887235	1.13973	0.988584	1.52942	1.55754	1.0815	0.954326	1.01362	0.99702	0.956741	0.98259	0.921721	0.616084	0.000274307	0	0	0	0
	Sample 4	0	0	0	0	1.74963	0.822656	1.21174	1.13922	1.1856	1.20995	1.26595	1.07216	0.922895	1.22279	0.850671	0.900406	0.777667	0.0395877	0	0	0
	Sample 5	0	0	0	0	0.568107	0.696367	0.955596	1.35547	1.08406	0.683647	0.818951	1.25635	0.764699	0.877771	1.08898	0.839747	0.231603	0.0264892	2.62663e-05	0	0
	Sample 6	0	0	0	2.15098	1.17762	0.911494	1.05152	1.09386	1.00174	1.09884	0.946232	0.947083	0.958824	0.896103	0.19283	7.74645e-07	0.000244838	0	0	0	0
	Sample 7	0	32.8276	4.18183	1.69598	2.93942	2.13969	1.79951	1.40667	1.37058	1.54613	0.876369	0.959367	0.996513	0.90003	0.878949	0.210828	2.63161e-05	0	0	0	0
	Normalized EEA1 density
	Size (log10 nm)	0	0.2	0.4	0.6	0.8	1	1.2	1.4	1.6	1.8	2	2.2	2.4	2.6	2.8	3	3.2	3.4	3.6	3.8	4
	Sample 1	0.000969703	0.00894019	0.0488163	0.152101	0.235023	0.214352	0.139945	0.0803671	0.0403727	0.0238405	0.0168397	0.0158227	0.0113526	0.00789953	0.00290911	0.000402072	4.73026e-05	0	0	0	0
	Sample 2	0.00271938	0.0103093	0.0324296	0.0922965	0.162148	0.193035	0.152326	0.101266	0.060151	0.0440783	0.0366913	0.0339313	0.0343778	0.0272344	0.0133939	0.00267879	0.000568228	0.000243526	8.11754e-05	0	4.05877e-05
	Sample 3	0.00199598	0.012284	0.0555928	0.134655	0.201541	0.191306	0.143389	0.0933825	0.0528466	0.0316544	0.0236839	0.0213262	0.0177093	0.0135432	0.00455459	0.000522438	1.33958e-05	0	0	0	0
	Sample 4	0.000698446	0.0029684	0.0190327	0.0708923	0.11472	0.164833	0.158023	0.109132	0.0607648	0.0408591	0.0361446	0.0452244	0.0523834	0.0577964	0.0467959	0.0169373	0.00192073	0.000698446	0.000174611	0	0
	Sample 5	0.000550471	0.00302759	0.0211243	0.0685337	0.125301	0.163972	0.154889	0.116081	0.0844974	0.0732127	0.0640611	0.0641987	0.0472717	0.0121792	0.000825707	0.000206427	6.88089e-05	0	0	0	0
	Sample 6	0.00063743	0.00509944	0.0229475	0.0698623	0.138832	0.176186	0.150943	0.0929373	0.0615757	0.0462774	0.0502295	0.054309	0.0643804	0.0497195	0.0145334	0.00140235	0.000127486	0	0	0	0
	Sample 7	0.000896954	0.00859006	0.0559561	0.156277	0.209197	0.173457	0.123607	0.0794149	0.0499534	0.0361886	0.029151	0.0289785	0.0254942	0.0167661	0.00445027	0.00106944	0.000413979	0.000137993	0	0	0
	Relative enrichment of NET
	Size (log10 nm)	0	0.2	0.4	0.6	0.8	1	1.2	1.4	1.6	1.8	2	2.2	2.4	2.6	2.8	3	3.2	3.4	3.6	3.8	4
	Sample 1	0	0	0.458851	1.89449	1.74089	1.84022	1.94926	1.66797	1.55218	1.34891	1.21594	1.05259	0.969166	0.879785	0.861431	0.543673	0.0455329	0.00268074	0.000278417	0	0
	Sample 2	0	0	1.50235	1.43661	1.37864	1.44461	1.67153	1.36739	1.37395	1.35099	1.14311	1.07747	1.06945	0.976536	0.629015	0.0662549	0.00869148	0.00226863	0.00018592	0	0
	Sample 3	0	0	2.98797	3.19671	2.6138	2.37409	1.7423	1.61825	2.11436	1.74362	1.62175	1.26857	1.21926	1.03496	0.900789	0.651543	0.137148	0.033055	0.000737676	0	0
	Sample 4	0	5.96804	2.40943	2.16279	2.45703	1.70383	1.43768	1.45541	1.28565	1.14677	1.11651	0.975658	1.04736	0.905816	0.857573	0.611609	0.291693	0.0213388	0.000207772	0.0323119	0
	Sample 5	0	0	3.16191	3.29123	2.80967	2.15201	1.75393	1.74442	1.59823	1.32194	1.07371	1.05695	0.916976	0.885124	0.875202	0.70427	0.0871889	0.0347003	0.00444793	0.00228916	0.00019444
	Sample 6	0	1.98675	1.97235	1.53586	1.35429	1.35177	1.28934	1.18721	1.20385	1.15392	1.04356	0.981088	0.953462	0.92771	0.955908	0.835606	0.0350986	0	0	0	0
	Sample 7	2.14825	2.92583	1.3064	1.67539	1.60623	1.36436	1.18647	1.16367	1.16687	1.14324	1.03932	0.982283	0.985142	0.960868	0.916843	0.79068	0.031862	0.00379004	0.0107114	0.00204372	0
	Sample 8	0	1.4629	1.4845	1.48369	1.37222	1.44604	1.39242	1.26657	1.19925	1.16498	1.10671	1.05444	1.00162	0.96455	0.903972	0.531236	0.00329289	0.000700619	0	0	0
	Normalized EEA1 density
	Size (log10 nm)	0	0.2	0.4	0.6	0.8	1	1.2	1.4	1.6	1.8	2	2.2	2.4	2.6	2.8	3	3.2	3.4	3.6	3.8	4
	Sample 1	0.000896954	0.00859006	0.0559561	0.156277	0.209197	0.173457	0.123607	0.0794149	0.0499534	0.0361886	0.029151	0.0289785	0.0254942	0.0167661	0.00445027	0.00106944	0.000413979	0.000137993	0	0	0
	Sample 2	0.00243963	0.0161163	0.0690241	0.142583	0.193544	0.182035	0.125579	0.0784377	0.0453672	0.0324298	0.0255545	0.0254805	0.0291276	0.023312	0.00744209	0.000936422	0.00036964	0.000172499	4.92854e-05	0	0
	Sample 3	0.00157559	0.0120242	0.0448628	0.105979	0.167593	0.177627	0.145369	0.0922962	0.0542334	0.0387263	0.0395555	0.0414628	0.0377312	0.0301849	0.00895597	0.00107803	0.000414628	0.000165851	8.29256e-05	0	8.29256e-05
	Sample 4	0.00591497	0.0302218	0.102311	0.169409	0.157763	0.127264	0.0962107	0.0628466	0.0410351	0.0297597	0.0323475	0.0345656	0.0414048	0.0393715	0.0207948	0.00554529	0.00212569	0.000924214	0.000184843	0	0
	Sample 5	0.0039567	0.0236947	0.0925505	0.178006	0.195334	0.167591	0.116427	0.0681735	0.0379753	0.0223758	0.0185101	0.0200109	0.020875	0.0176915	0.0126433	0.00277424	0.00072767	0.000545752	9.09587e-05	4.54794e-05	0
	Sample 6	0.0121592	0.0571786	0.148583	0.200721	0.187385	0.146375	0.0952685	0.0525008	0.0280227	0.0176504	0.0130308	0.0134956	0.0121592	0.00929733	0.00459055	0.001075	0.000319596	1.45271e-05	0	1.45271e-05	0.000159798
	Sample 7	0.0143425	0.0706499	0.167641	0.210934	0.188011	0.134533	0.0836875	0.0457989	0.0253129	0.0161901	0.0110167	0.00985034	0.00867246	0.00780637	0.0040995	0.000958474	0.000196314	0.000138575	2.30958e-05	1.15479e-05	0.000127027
	Sample 8	0.00222564	0.0144632	0.0731773	0.175667	0.220145	0.189358	0.129983	0.0796957	0.0427763	0.0233864	0.0146561	0.0124718	0.0104391	0.00748999	0.00325232	0.000633928	0.000124029	3.44526e-05	1.3781e-05	0	6.89052e-06

## Sheet: Figure 5g
	Relative enrichment of DAT
	Size (log10 nm)	0	0.2	0.4	0.6	0.8	1	1.2	1.4	1.6	1.8	2	2.2	2.4	2.6	2.8	3	3.2	3.4	3.6	3.8	4
	Sample 1	0	0	0	0	0	4.30181	2.00599	1.83417	4.27904	1.87871	2.46968	1.22773	0.907675	0.647224	0.323054	0.0670355	0.000199289	0	0	0	0
	Sample 2	0	0	0	0	0	0	2.11483	3.01749	3.21308	3.60731	2.13248	1.61485	1.00811	0.692274	0.329184	0.0976976	0.000891422	0.000116801	0	0	0
	Sample 3	0	0	0	0	0	0.725145	2.63189	2.33886	2.76605	2.49755	2.15502	1.40851	1.15039	0.723304	0.320952	0.0623851	0.00154471	1.28381e-07	0	0	0
	Sample 4	0	0	0	0	0	0	0	5.17152	0.918158	3.90475	1.7449	1.47801	1.21844	0.645797	0.449693	0.155222	0.0484807	0.00120605	0	0	0
	Sample 5	0	0	0	0	0	0	0	1.84929	4.8962	7.43214	3.82037	1.91707	1.24155	0.581807	0.387285	0.113844	0.015771	0.00101967	4.57706e-08	0	0
	Sample 6	0	0	0	0	0	0	5.46462	1.75673	1.6421	1.91643	1.85131	1.58048	1.15843	0.673219	0.104798	0.000416494	1.71026e-05	0	0	0	0
	Sample 7	0	0	0	0	0	0	2.88196	3.67885	4.55102	2.8664	2.20837	1.68709	1.28495	0.678237	0.278237	0.0443216	8.74495e-05	0	0	0	0
	Normalized EEA1 density
	Size (log10 nm)	0	0.2	0.4	0.6	0.8	1	1.2	1.4	1.6	1.8	2	2.2	2.4	2.6	2.8	3	3.2	3.4	3.6	3.8	4
	Sample 1	0	0	0	0.000142204	0.00649397	0.0644183	0.220297	0.27213	0.174934	0.0905363	0.0579243	0.0427322	0.0319958	0.0218046	0.0123006	0.00357879	0.000711018	0	0	0	0
	Sample 2	0	0	4.07116e-05	0.00146562	0.0134756	0.0601311	0.146847	0.19566	0.161503	0.104385	0.0813826	0.0664821	0.0600497	0.0522737	0.0360298	0.0154704	0.00386761	0.000814233	0.000122135	0	0
	Sample 3	0	0	0	0.000483092	0.0121846	0.0814278	0.197813	0.226275	0.16825	0.101409	0.062708	0.0515432	0.0409286	0.0306629	0.0189077	0.00587762	0.00128824	0.000201288	4.02576e-05	0	0
	Sample 4	0	0	0	0	0.00228551	0.0379747	0.119726	0.200774	0.138889	0.0766526	0.0634669	0.0676864	0.0754219	0.0736639	0.0785865	0.0479958	0.0135373	0.00263713	0.000703235	0	0
	Sample 5	0	0	0	0	0.00456716	0.0352917	0.104629	0.176458	0.159851	0.129195	0.107743	0.0967407	0.0957719	0.0662238	0.0184762	0.00415196	0.000899592	0	0	0	0
	Sample 6	0	0	0	0	0.00347267	0.0442444	0.12836	0.18881	0.142894	0.102637	0.0851447	0.0788424	0.0751125	0.0809003	0.0549196	0.0119614	0.00244373	0.000257235	0	0	0
	Sample 7	0	0	0	0	0.00411651	0.0584613	0.21136	0.236751	0.159506	0.0984848	0.0673862	0.0509893	0.0451086	0.0381209	0.0206517	0.00633043	0.00228311	0.000380518	6.9185e-05	0	0
	Relative enrichment of NET
	Size (log10 nm)	0	0.2	0.4	0.6	0.8	1	1.2	1.4	1.6	1.8	2	2.2	2.4	2.6	2.8	3	3.2	3.4	3.6	3.8	4
	Sample 1	0	0	0	0	0	1.81419	3.3664	4.01074	3.77308	3.75093	2.60378	1.58248	1.20324	0.751163	0.323735	0.0610674	0.00143579	1.55737e-05	5.6766e-06	0	0
	Sample 2	0	0	0	0	0	5.69021	4.88579	4.5979	4.04206	2.88721	2.92669	1.92997	1.29266	0.782169	0.270522	0.0298187	0.000464025	0.000562194	7.64352e-06	0	0
	Sample 3	0	0	0	0	0	5.99449	10.3472	13.7248	9.87513	7.08883	5.81998	3.64355	2.26339	0.96858	0.349946	0.0891594	0.00619564	0.00258415	5.37842e-06	0	0
	Sample 4	0	0	0	0	0	17.3576	7.7182	8.15282	4.58618	3.2225	2.63308	2.07075	1.43593	0.824953	0.371335	0.103362	0.0133297	0.0120341	0.000184351	0.000429895	0
	Sample 5	0	0	0	0	0	17.0114	5.1914	9.00314	9.09604	5.32314	4.01491	2.25716	1.40846	0.781525	0.298747	0.0963941	0.00909331	0.000784825	0.000534639	0.000188634	0
	Sample 6	0	0	0	0	0	1.50685	4.8332	5.06271	3.84473	2.63042	2.17362	1.74433	1.28671	0.792998	0.353958	0.113888	0.00390459	3.94511e-05	0	0	0
	Sample 7	0	0	0	0	0	8.20337	5.38916	4.04724	2.64167	2.4038	1.76928	1.68102	1.1333	0.748961	0.321512	0.110643	0.0015132	0.000372476	0.000594492	1.27824e-06	0
	Sample 8	0	0	0	0	23.9594	5.07824	4.9768	4.39864	3.73536	3.09278	2.6185	1.89827	1.38621	0.707272	0.268405	0.0606743	0.00195965	1.44409e-05	6.61987e-07	1.62461e-06	0
	Normalized EEA1 density
	Size (log10 nm)	0	0.2	0.4	0.6	0.8	1	1.2	1.4	1.6	1.8	2	2.2	2.4	2.6	2.8	3	3.2	3.4	3.6	3.8	4
	Sample 1	0	0	0	0	0.00411651	0.0584613	0.21136	0.236751	0.159506	0.0984848	0.0673862	0.0509893	0.0451086	0.0381209	0.0206517	0.00633043	0.00228311	0.000380518	6.9185e-05	0	0
	Sample 2	0	0	2.46859e-05	0.00041966	0.0136019	0.0903009	0.187119	0.214347	0.162556	0.100842	0.0610482	0.0468291	0.0413735	0.0404355	0.0289318	0.00898566	0.00264139	0.000469032	7.40576e-05	0	0
	Sample 3	0	0	0	0.000333195	0.0115785	0.0684715	0.169263	0.203082	0.153353	0.0996252	0.0731362	0.0601416	0.0568097	0.0548938	0.0356518	0.0105789	0.00191587	0.000916285	0.000249896	0	0
	Sample 4	0	0	0	0.00297204	0.0404012	0.159933	0.204885	0.164205	0.0940838	0.0513606	0.0486672	0.0483886	0.0541469	0.052568	0.0470883	0.0219188	0.00733723	0.0019504	9.28764e-05	0	0
	Sample 5	0	0	4.55955e-05	0.000592741	0.0166879	0.104368	0.235592	0.216989	0.137653	0.0847164	0.0505198	0.040808	0.0372059	0.0291811	0.0264454	0.0132227	0.00433157	0.00132227	0.000273573	4.55955e-05	0
	Sample 6	0	0	5.81615e-05	0.00271905	0.0535668	0.175139	0.232719	0.212784	0.128217	0.0650973	0.0378486	0.028281	0.0236427	0.0185244	0.013697	0.00583069	0.00148312	0.00039259	0	0	0
	Sample 7	0	0	9.24118e-05	0.00546385	0.0661784	0.195035	0.259631	0.199448	0.110097	0.0533794	0.0312814	0.0250205	0.0203306	0.0154905	0.0107891	0.00593746	0.00137463	0.000334993	0.000103963	1.15515e-05	0
	Sample 8	0	0	0	0.000199953	0.00819808	0.0834494	0.215522	0.255133	0.180847	0.0978667	0.0546493	0.0370051	0.0282485	0.0203676	0.0123833	0.00459892	0.00117214	0.000275797	7.58443e-05	6.89493e-06	0

## Sheet: Figure 5h
	DAT	Spearman coefficient		Mander’s coefficient				NET	Spearman coefficient		Mander’s coefficient
		Stx1	Munc18-1	Stx1	Munc18-1				Stx1	Munc18-1	Stx1	Munc18-1
	Sample 1	0.111008	0.0662556	0.0159427	0.00937793			Sample 1	0.125374	0.0944081	0.0199419	0.00298919
	Sample 2	0.0165741	0.0450025	0.015974	0.00656307			Sample 2	0.0951547	0.0110305	0.00100476	0.0119273
	Sample 3	0.0392457	0.00318857	2.7e-05	3.95e-05			Sample 3	0.090149	0.0343431	9.02e-05	0.00355576
	Sample 4	-0.0425706	-0.0368883	0	0			Sample 4	0.0370418	0.0357728	1.6e-05	0.000248771
	Sample 5	0.0148729	0.0566695	0.000280733	0.00046035			Sample 5	0.256374	0.0896437	0.232764	0.00254911
	Sample 6	0.00228229	0.0367363	1.75e-05	0.000558589			Sample 6	0.346714	0.102691	0.112388	0.00164382
	Sample 7	0.116142	0.201709	0.000300224	0.000446244			Sample 7	0.232828	0.123873	0.00288116	0.000449505
								Sample 8	0.139935	0.140463	0.123415	0.00166631

## Sheet: Figure 5l
	Relative enrichment of VMAT2
	Size (log10 nm)	0	0.2	0.4	0.6	0.8	1	1.2	1.4	1.6	1.8	2	2.2	2.4	2.6	2.8	3	3.2	3.4	3.6	3.8	4
	Sample 1	0	0	0	0	0	0	16.2755	10.7393	11.7888	6.36434	5.16716	2.72143	1.19183	0.404506	0.0701166	0.0150102	0.00316426	0.000236221	1.72206e-05	1.42897e-07	0
	Sample 2	0	0	0	0	0	0	6.78033	8.53577	9.11691	6.69722	3.85102	1.97959	0.897389	0.116307	0.0243885	0.00256393	0.00030677	0.000100668	0.00013296	8.70543e-06	8.4642e-05
	Sample 3	0	0	0	0	0	0	1.27349	5.8657	6.05703	5.27861	3.0453	1.70737	0.726396	0.166075	0.023503	0.00280999	0.00094185	0.000245735	6.46256e-06	4.32043e-06	0.000149083
	Sample 4	0	0	0	0	0	0	3.6222	6.00298	5.46387	5.38474	3.26298	2.063	0.946241	0.184034	0.0452431	0.00801048	0.00447273	0.00054845	0.000132509	6.19579e-05	0
	Normalized DAT density
	Size (log10 nm)	0	0.2	0.4	0.6	0.8	1	1.2	1.4	1.6	1.8	2	2.2	2.4	2.6	2.8	3	3.2	3.4	3.6	3.8	4
	Sample 1	0	0	0	0.000160318	0.00185969	0.00657304	0.0313582	0.0898422	0.124214	0.128767	0.150218	0.161761	0.12694	0.0822432	0.050917	0.0281839	0.0131461	0.00339874	0.000384763	3.20636e-05	0
	Sample 2	0	0	0	7.86844e-05	0.00169171	0.0113699	0.0468566	0.109529	0.146392	0.164883	0.175938	0.152451	0.0898969	0.043001	0.0258872	0.0170352	0.00865528	0.0042883	0.00192777	0.000118027	0
	Sample 3	0	0	0	0	0.000889944	0.014451	0.0478027	0.0987414	0.126245	0.125567	0.141543	0.145061	0.121075	0.0804763	0.0488198	0.0289444	0.0146205	0.00512777	0.000635674	0	0
	Sample 4	0	0	0	2.27195e-05	0.00154493	0.0122913	0.0539816	0.139339	0.167761	0.173691	0.161763	0.126071	0.0736567	0.0410769	0.0242645	0.0139725	0.00672498	0.00270362	0.000931501	0.000181756	2.27195e-05
	Relative enrichment of EEA1
	Size (log10 nm)	0	0.2	0.4	0.6	0.8	1	1.2	1.4	1.6	1.8	2	2.2	2.4	2.6	2.8	3	3.2	3.4	3.6	3.8	4
	Sample 1	0	0	0	0	0	0	6.23419	9.7151	11.6425	9.64356	5.80995	2.81185	1.11478	0.283149	0.0523179	0.00964397	0.00230411	0.000306976	4.85642e-07	0	0
	Sample 2	0	0	0	0	0	2.10305	8.00436	6.74962	7.91581	4.26153	3.99087	2.50636	0.883054	0.179864	0.0212831	0.00264471	0.000874894	0.000239963	1.4737e-05	2.24247e-08	0
	Sample 3	0	0	0	0	0	24.5152	12.7705	13.356	17.2338	7.49007	3.91687	2.63504	1.04856	0.280422	0.0506918	0.0118602	0.00201652	0.000272243	0.00017513	0	0
	Sample 4	0	0	0	0	0	4.29001	2.92553	2.38449	5.81048	6.56163	5.25502	2.96986	0.739757	0.150683	0.018461	0.00248837	0.00080637	9.44772e-05	1.00631e-05	4.41713e-09	0
	Normalized DAT density
	Size (log10 nm)	0	0.2	0.4	0.6	0.8	1	1.2	1.4	1.6	1.8	2	2.2	2.4	2.6	2.8	3	3.2	3.4	3.6	3.8	4
	Sample 1	0	0	0	0.00100191	0.00715649	0.0173664	0.0708015	0.0921756	0.0744275	0.0795802	0.104246	0.132061	0.146994	0.128531	0.0888359	0.0397424	0.0132156	0.00333969	0.000381679	0.00014313	0
	Sample 2	0	0	0	0	0.000475172	0.00760276	0.0483488	0.114813	0.167973	0.206759	0.204027	0.131682	0.0578522	0.024412	0.0130672	0.0110478	0.00540508	0.00403896	0.00196009	0.000415776	0.000118793
	Sample 3	0	0	0	0	0.000364166	0.0039249	0.0363761	0.112608	0.167961	0.201708	0.196528	0.145707	0.071943	0.0288096	0.0133528	0.00809258	0.00594805	0.00416768	0.0017399	0.000606943	0.000161852
	Sample 4	0	0	0	0	0.000105879	0.0042881	0.045475	0.128987	0.159321	0.170518	0.178115	0.148389	0.0808915	0.0379047	0.0214405	0.0125731	0.00709389	0.00370576	0.000899971	0.000291167	0
